# Supplementary material for: Serum Biomarkers of Brain Injury in Diagnosis of Patients After Seizure in Emergency Department: A Systematic Review
Source: Int J Mol Sci. 2026 Jul 20;27(14):6432. doi: 10.3390/ijms27146432 (PMC13409787; doi:10.3390/ijms27146432)
Supplement: Supplementary file 1 [file ijms-27-06432-s001.zip]

Archive with 3 entries (3 files):
- Supplementary_File_S1_PRISMA_2020_Checklist .pdf
- Supplementary_File_S2_Review_Protocol .pdf
- Supplementary_File_S3_QUADAS2 .pdf
